# Supplementary material for: Macrophages Modulate Migration and Invasion of Human Tongue Squamous Cell Carcinoma
Source: PLoS One. 2015 Mar 26;10(3):e0120895. doi: 10.1371/journal.pone.0120895 (PMC4374792; doi:10.1371/journal.pone.0120895)
Supplement: S1 Dataset — The table shows the raw data of signal intensity from the antibody array. (XLS) [file pone.0120895.s003.xls]

## Sheet: Guide
									Analysis Tool Software for RayBio® Human Cytokine Antibody Array G5

## Sheet: Report
	Customer Contact Name:	Virve Paakkonen
	Customer Institution:	University of Oulu/Institute of Dentistry
	Contact Phone Number:	34 881815421 60094277
	Customer Email Address:	virve.paakkonen@oulu.fi	4500828256
	Purchase Order Number	2403050
	Sales Order Number
	Protocol Number	101413_AAH-CYT-G5
	Study Director assigned:	Amy Shi
	Service Provided
	Type of Service Provided:	Full Testing Service
	Sample Type and Preparation:	Cell Culture Media and Tissue Lysates
	Test procedure:	SOP-TF-CAA-006
	Stability of sample and Standards or Positive Controls	Stable to conditions of test
	Protocol sign off Date:	2013-10-14
	Final Report completed date:	2013-10-16
	Storage of Records and samples	According to in house procedures.
	Sign off:
	Study Director: Amy
	Laboratory Manager: Steven
	QA unit: _Dustin Hula__ Date:_10/25/13____ This Testing Service was QA unit inspected according to in-house GLP procedures, passed all inspections and adheres to regulatory requirements for RESEARCH ONLY testing.

## Sheet: Map
RayBio® Human Cytokine Antibody Array G5
Detect 80 Cytokines, Chemokines and Growth Factors in One Experiment
	A	B	C	D	E	F	G	H	I	J	K	L	M
1	Pos 1	Pos 2	Pos 3	Neg	Neg	Neg	ENA-78	GCSF	GM-CSF	GRO	GRO-a	I-309	IL-1a
2	Pos 1	Pos 2	Pos 3	Neg	Neg	Neg	ENA-78	GCSF	GM-CSF	GRO	GRO-a	I-309	IL-1a
3	IL-1 b	IL-2	IL-3	IL-4	IL-5	IL-6	IL-7	IL-8	IL-10	IL-12 p70	IL-13	IL-15	IFN- g
4	IL-1 b	IL-2	IL-3	IL-4	IL-5	IL-6	IL-7	IL-8	IL-10	IL-12 p70	IL-13	IL-15	IFN- g
5	MCP-1	MCP-2	MCP-3	MCSF	MDC	MIG	MIP-1b	MIP-1d	RANTES	SCF	SDF-1	TARC	TGF-b1
6	MCP-1	MCP-2	MCP-3	MCSF	MDC	MIG	MIP-1b	MIP-1d	RANTES	SCF	SDF-1	TARC	TGF-b1
7	TNF-a	TNF-b	EGF	IGF-I	Angiogenin	Oncostatin M	Thrombopoietin	VEGF	PDGF-BB	Leptin	BDNF	BLC	Ck b 8-1
8	TNF-a	TNF-b	EGF	IGF-I	Angiogenin	Oncostatin M	Thrombopoietin	VEGF	PDGF-BB	Leptin	BDNF	BLC	Ck b 8-1
9	Eotaxin	Eotaxin-2	Eotaxin-3	FGF-4	FGF-6	FGF-7	FGF-9	Flt-3 Ligand	Fractalkine	GCP-2	GDNF	HGF	IGFBP-1
10	Eotaxin	Eotaxin-2	Eotaxin-3	FGF-4	FGF-6	FGF-7	FGF-9	Flt-3 Ligand	Fractalkine	GCP-2	GDNF	HGF	IGFBP-1
11	IGFBP-2	IGFBP-3	IGFBP-4	IL-16	IP-10	LIF	LIGHT	MCP-4	MIF	MIP-3 a	NAP-2	NT-3	NT-4
12	IGFBP-2	IGFBP-3	IGFBP-4	IL-16	IP-10	LIF	LIGHT	MCP-4	MIF	MIP-3 a	NAP-2	NT-3	NT-4
13	Osteopontin	Osteoprotegerin	PARC	PIGF	TGF- b 2	TGF- b 3	TIMP-1	TIMP-2	Neg	Neg	Neg	Neg	Neg
14	Osteopontin	Osteoprotegerin	PARC	PIGF	TGF- b 2	TGF- b 3	TIMP-1	TIMP-2	Neg	Neg	Neg	Neg	Neg

## Sheet: Aligning data
RayBio® Human Cytokine Antibody Array G5
		HSC			MI			MI+HSC			M2			M2+HSC			R8			R8+HSC
		With Background	Without Background		With Background	Without Background		With Background	Without Background		With Background	Without Background		With Background	Without Background		With Background	Without Background		With Background	Without Background
Pos 1		64322	64124		65535	65441		65535	65450		65535	65426		65535	65435		65535	65424		65535	65432
Pos 2		46079	46018		47654	47561		41369	41291		50512	50410		50988	50891		43551	43446		46328	46228
Pos 3		2263	23201		25813	25719		22435	22357		27265	27165		27821	27721		23102	22998		25636	25533
Neg		95	7		94	2		78	11		115	15		93	8		119	12		97	12
Neg		92	5		96	3		78	8		112	10		98	3		112	7		101	1
Neg		61	4		107	14		78	2		109	8		98	10		106	5		105	7
ENA-78		265	206		1441	1351		488	412		506	405		535	439		522	418		352	250
GCSF		355	295		1204	1115		580	504		775	675		686	593		854	748		828	729
GM-CSF		362	303		1420	1331		706	630		843	743		802	708		835	730		858	760
GRO		806	747		2027	1939		61952	61875		3238	3138		1689	1592		1465	1361		1793	1692
GRO-a		289	235		1402	1315		566	490		620	519		657	565		650	546		650	548
I-309		112	55		525	432		228	152		264	156		241	138		267	148		239	129
IL-1a		353	295		1359	1274		683	612		830	733		827	733		825	718		859	761
Pos 1		64735	64668		65535	65441		65535	65452		65535	65433		65535	65432		65535	65429		65535	65431
Pos 2		46618	46553		47735	47642		41743	41662		48602	48501		50915	50818		42134	42030		46702	46603
Pos 3		23468	23407		25737	25645		22524	22444		27051	26950		26936	26845		21698	21598		24976	24878
Neg		84	6		93	11		82	3		108	9		91	4		106	3		98	6
Neg		90	11		88	5		79	8		100	3		90	11		115	12		97	11
Neg		68	9		102	11		86	9		113	11		93	9		116	17		106	9
ENA-78		221	162		1159	1072		339	263		432	332		328	234		296	193		395	299
GCSF		340	281		1177	1090		534	459		681	589		666	572		703	606		652	559
GM-CSF		411	351		1365	1278		732	656		870	779		754	660		873	775		812	716
GRO		2851	2794		2154	2067		1101	1026		2195	2100		1439	1347		1598	1498		1241	1146
GRO-a		273	217		1163	1076		490	416		579	483		582	490		630	529		601	508
I-309		131	74		491	396		213	134		224	122		219	120		285	177		232	129
IL-1a		380	324		1245	1157		632	559		761	668		796	702		750	646		847	753
IL-1 b		248	186		22111	22021		1115	1035		378	278		473	373		622	521		530	431
IL-2		400	339		1290	1200		697	619		897	798		865	771		913	812		847	751
IL-3		271	212		593	505		454	378		666	571		653	563		627	529		588	495
IL-4		159	98		283	188		289	207		263	160		323	231		246	143		368	273
IL-5		377	318		1644	1552		760	685		939	840		910	822		650	553		784	692
IL-6		358	301		1481	1387		652	577		866	765		764	676		811	715		655	559
IL-7		459	400		1713	1626		777	703		1111	1014		902	813		832	735		933	840
IL-8		572	513		1719	1634		884	810		1092	1000		1121	1033		1156	1057		1075	981
IL-10		391	333		1386	1301		673	597		882	788		787	697		927	828		836	744
IL-12 p70		276	218		525	438		490	415		371	279		602	512		523	428		515	423
IL-13		489	433		1790	1704		878	806		1113	1017		1060	972		1006	907		805	713
IL-15		309	253		1198	1112		460	389		709	616		644	554		736	635		635	544
IFN- g		266	211		948	863		438	366		542	451		530	435		643	541		569	476
IL-1 b		252	189		19930	19834		922	844		465	369		458	359		643	540		507	409
IL-2		418	357		1251	1163		746	667		906	806		821	729		815	716		743	644
IL-3		279	221		620	531		495	417		642	544		657	566		599	501		596	503
IL-4		197	139		293	198		314	233		290	188		339	245		266	163		352	255
IL-5		395	336		1419	1325		646	567		900	798		764	672		776	678		770	674
IL-6		362	303		1332	1239		586	510		766	667		697	606		734	637		712	615
IL-7		431	371		1564	1474		684	609		854	759		935	843		928	831		857	758
IL-8		510	449		1575	1486		849	769		1008	916		915	817		981	884		946	852
IL-10		443	383		1461	1372		730	651		840	747		789	694		907	809		833	736
IL-12 p70		277	221		584	496		434	359		520	426		558	470		546	448		550	455
IL-13		462	407		1764	1676		853	778		1062	970		1005	913		988	889		992	897
IL-15		325	269		1201	1116		539	465		561	464		628	537		557	460		644	548
IFN- g		238	182		992	904		419	348		502	409		517	425		507	408		549	457
MCP-1		500	435		2483	2388		779	697		2177	2076		850	753		1176	1074		814	715
MCP-2		263	200		744	655		397	318		1167	1068		537	443		460	363		546	454
MCP-3		129	64		644	548		374	291		321	210		267	166		226	122		286	191
MCSF		1517	1456		3341	3248		3193	3114		2807	2709		3381	3290		2688	2591		3176	3080
MDC		130	65		311	202		240	163		1322	1213		1496	1404		257	149		263	166
MIG		293	234		1333	1239		552	475		751	652		562	469		652	552		688	593
MIP-1b		554	493		41599	41503		34305	34226		42816	42712		44835	44738		39741	39635		37922	37824
MIP-1d		237	173		337	236		638	559		359	255		449	351		356	243		596	502
RANTES		419	358		65535	65443		65535	65453		65535	65431		58880	58782		65535	65428		65535	65430
SCF		151	94		302	212		238	161		263	166		312	218		265	165		288	191
SDF-1		330	272		683	593		501	425		646	551		785	692		570	469		650	552
TARC		248	191		424	334		272	198		1573	1478		494	400		437	339		449	350
TGF-b1		387	330		1569	1481		622	549		773	678		926	834		858	756		828	733
MCP-1		437	371		2017	1925		751	668		1546	1445		805	709		1026	927		704	604
MCP-2		257	194		738	649		446	366		1012	914		519	424		398	300		461	368
MCP-3		153	88		1098	1005		393	312		346	239		268	176		262	166		269	170
MCSF		1663	1602		3576	3482		3199	3119		3117	3017		3592	3501		2864	2768		3231	3134
MDC		152	86		472	375		278	197		1163	1059		1502	1408		277	177		273	174
MIG		334	273		1303	1209		452	375		649	549		603	512		627	530		655	559
MIP-1b		557	494		41066	40965		37805	37725		40316	40213		46397	46303		36903	36798		40182	40082
MIP-1d		329	264		444	345		417	334		366	263		1190	1097		422	310		427	327
RANTES		550	490		65535	65438		65535	65451		65535	65432		58729	58633		65535	65434		65535	65436
SCF		183	124		322	230		232	153		308	210		322	232		301	201		308	210
SDF-1		364	307		768	676		479	403		691	594		807	715		685	584		601	504
TARC		244	187		415	326		328	255		1706	1611		645	553		439	342		426	330
TGF-b1		362	306		1578	1488		628	556		787	690		789	697		762	664		853	755
TNF-a		509	441		2027	1931		873	789		916	814		808	713		949	849		731	632
TNF-b		466	402		1618	1525		705	623		868	771		746	651		871	771		731	635
EGF		202	136		423	327		368	287		277	174		487	397		345	248		402	305
IGF-I		111	43		198	103		190	110		201	93		201	110		175	81		259	164
Angiogenin		13659	13597		3333	3238		10697	10616		7536	7438		14880	14787		2225	2126		9391	9293
Oncostatin M		591	529		1022	929		962	884		952	856		1174	1080		809	713		1000	905
Thrombopoietin		280	217		446	351		442	365		351	257		509	418		319	220		470	373
VEGF		1392	1329		1786	1690		2168	2086		865	767		2171	2078		690	593		2004	1906
PDGF-BB		576	515		602	508		1110	1028		406	310		1052	959		372	271		1158	1064
Leptin		645	584		1340	1245		1205	1122		1139	1043		1237	1143		1108	1005		1195	1096
BDNF		246	184		412	317		319	240		343	249		367	271		333	230		375	275
BLC		189	129		417	325		282	205		1625	1529		2517	2423		1183	1088		1001	905
Ck b 8-1		220	163		389	299		269	192		377	283		415	325		358	260		335	237
TNF-a		486	419		1989	1893		796	713		905	808		891	794		823	723		803	706
TNF-b		417	353		1675	1580		758	674		794	701		807	713		864	769		812	717
EGF		195	127		422	327		370	289		292	187		464	374		333	236		389	292
IGF-I		129	60		207	111		178	96		197	100		206	116		186	91		302	208
Angiogenin		15030	14966		2457	2363		10493	10412		6964	6868		12845	12752		2647	2550		10982	10886
Oncostatin M		599	537		1121	1025		878	799		1005	907		1236	1145		879	780		1028	932
Thrombopoietin		274	212		455	362		415	334		444	349		511	419		382	285		467	367
VEGF		1508	1444		1715	1620		2291	2210		867	775		2129	2035		745	647		1978	1882
PDGF-BB		622	560		502	405		1249	1169		402	305		1401	1307		336	233		1263	1169
Leptin		671	609		1232	1137		1073	991		1200	1102		1339	1245		1049	950		1297	1199
BDNF		220	157		430	331		309	231		419	321		422	328		337	233		384	287
BLC		196	137		429	336		297	221		2260	2163		2499	2408		1454	1357		1236	1136
Ck b 8-1		217	158		433	341		288	212		359	264		401	309		297	200		421	324
Eotaxin		333	265		618	522		546	463		490	391		594	495		496	396		655	555
Eotaxin-2		286	214		789	696		1031	946		5605	5506		1950	1855		734	637		1132	1035
Eotaxin-3		417	351		647	552		620	539		537	441		657	567		507	413		685	589
FGF-4		286	223		414	318		283	201		403	308		455	365		354	258		389	296
FGF-6		306	243		571	475		380	299		474	376		617	526		405	307		462	364
FGF-7		343	279		513	417		344	263		418	320		496	403		404	303		474	378
FGF-9		221	158		439	341		441	362		415	318		545	455		316	218		427	328
Flt-3 Ligand		327	262		568	474		469	390		465	372		547	455		451	352		447	351
Fractalkine		111	39		332	228		327	244		311	213		337	241		305	202		250	146
GCP-2		237	174		485	391		332	252		367	268		368	274		309	199		323	221
GDNF		715	652		1242	1144		1088	1006		1073	975		1413	1321		1021	921		1076	977
HGF		456	394		780	684		1275	1196		1744	1648		1083	989		726	622		719	616
IGFBP-1		645	584		732	639		680	602		849	754		999	906		653	556		706	613
Eotaxin		336	266		614	516		481	394		554	457		574	479		492	392		460	361
Eotaxin-2		462	396		844	752		818	731		4999	4901		1745	1649		766	671		1294	1199
Eotaxin-3		327	261		673	576		546	464		563	468		780	687		463	368		656	562
FGF-4		269	205		463	368		288	205		440	342		106	21		336	240		407	314
FGF-6		269	205		545	447		362	281		484	386		619	531		350	249		444	350
FGF-7		344	279		530	435		421	337		494	398		536	444		388	289		533	437
FGF-9		321	256		455	360		408	327		442	344		586	490		287	190		553	461
Flt-3 Ligand		308	243		531	438		470	387		441	345		481	389		445	347		485	390
Fractalkine		126	54		290	186		286	203		295	196		101	18		271	167		294	189
GCP-2		321	257		420	324		375	290		121	28		360	270		376	274		365	265
GDNF		771	709		1128	1031		1121	1039		1075	977		1305	1211		1059	959		1204	1108
HGF		495	431		994	898		720	641		1444	1346		814	715		814	712		871	773
IGFBP-1		635	573		881	778		792	711		850	755		935	841		656	556		837	740
IGFBP-2		460	391		527	429		386	298		585	488		457	362		455	355		454	354
IGFBP-3		548	480		893	797		785	702		848	751		922	828		722	623		782	686
IGFBP-4		212	145		412	317		286	202		270	174		349	259		305	209		363	269
IL-16		210	143		266	172		355	272		261	163		343	250		252	154		430	337
IP-10		722	658		1110	1016		1022	938		1074	977		1135	1044		767	669		1076	982
LIF		714	650		1178	1081		989	906		1097	999		1205	1109		934	835		1100	1005
LIGHT		387	321		552	456		525	442		499	400		575	479		380	280		717	620
MCP-4		340	275		497	405		378	292		390	293		513	417		395	297		496	400
MIF		3611	3545		2131	2038		2986	2903		900	804		2617	2524		1225	1126		1494	1396
MIP-3 a		1088	1014		59369	59253		26639	26552		3648	3549		3695	3593		6455	6343		4828	4720
NAP-2		226	160		659	557		388	304		373	274		257	159		299	192		361	257
NT-3		224	162		349	254		316	234		388	291		397	302		349	251		382	285
NT-4		280	219		473	380		428	348		499	404		510	419		466	368		486	391
IGFBP-2		476	404		494	400		402	316		556	457		509	411		410	310		451	348
IGFBP-3		582	515		912	814		835	751		855	758		954	859		706	608		790	694
IGFBP-4		234	166		491	394		313	230		342	244		395	303		331	233		370	275
IL-16		201	135		296	198		295	213		258	159		321	228		227	130		278	178
IP-10		627	561		1026	929		921	837		943	845		1113	1020		781	685		1397	1297
LIF		718	651		1181	1081		1055	973		1162	1064		1191	1095		1011	915		1035	941
LIGHT		382	318		610	518		549	465		505	407		715	621		487	388		573	471
MCP-4		368	302		625	532		464	378		445	348		530	435		444	347		538	440
MIF		3220	3151		1949	1853		2567	2480		882	784		2937	2841		1157	1059		1343	1244
MIP-3 a		838	765		65535	65429		16697	16607		2897	2797		3134	3032		4794	4679		3224	3115
NAP-2		252	184		610	509		383	295		379	285		402	307		352	239		401	298
NT-3		281	215		430	334		376	294		395	298		371	273		348	245		373	276
NT-4		290	227		505	412		403	321		489	396		525	430		465	364		470	374
Osteopontin		586	514		2021	1926		1105	1009		1251	1154		908	810		1249	1148		1010	902
Osteoprotegerin		126	54		194	100		180	96		262	167		188	95		159	62		237	137
PARC		536	466		895	797		683	598		788	692		798	707		728	633		752	656
PIGF		929	859		1388	1292		1321	1238		1301	1204		1409	1315		1102	1006		1305	1210
TGF- b 2		3907	3838		5714	5618		5335	5251		5364	5264		5950	5858		4430	4333		4648	4551
TGF- b 3		142	72		245	144		195	111		221	123		232	140		200	104		203	101
TIMP-1		6359	6287		23545	23447		17903	17816		16003	15903		12070	11975		12611	12508		12280	12176
TIMP-2		20863	20795		11206	11111		17813	17725		28339	28237		35790	35696		9953	9853		20662	20564
Neg		73	6		106	12		91	8		98	1		106	11		107	8		111	12
Neg		78	13		120	28		100	19		98	5		118	23		119	20		125	30
Neg		72	7		102	9		91	10		99	1		102	8		111	11		110	17
Neg		73	8		108	11		93	11		99	1		101	7		107	8		108	11
Neg		72	8		110	15		90	7		96	0		108	12		111	12		119	21
Osteopontin		677	605		2422	2326		1112	1020		1463	1367		1011	911		1451	1348		1023	917
Osteoprotegerin		126	56		282	188		171	71		243	149		185	82		153	49		241	138
PARC		508	436		903	810		787	702		710	613		894	799		681	585		776	679
PIGF		912	842		1568	1473		1201	1119		1408	1311		1378	1283		1206	1111		1303	1210
TGF- b 2		3598	3529		5992	5896		4935	4851		5344	5243		5444	5351		4708	4613		4608	4514
TGF- b 3		154	83		248	150		220	135		262	163		238	139		183	83		230	129
TIMP-1		5003	4933		21190	21085		15855	15760		14941	14842		11439	11336		12451	12346		9989	9883
TIMP-2		22437	22369		10830	10730		21948	21861		31504	31406		36282	36186		10316	10213		18536	18434
Neg		78	11		104	8		95	11		101	7		100	5		108	8		106	7
Neg		78	12		120	26		106	22		103	6		113	19		119	19		113	17
Neg		72	7		107	12		92	10		94	7		104	10		109	10		108	11
Neg		73	9		102	5		92	10		94	8		104	8		107	7		107	12
Neg		75	9		109	13		97	8		98	1		117	18		105	5		111	10

## Sheet: Sorting 1
RayBio® Human Cytokine Antibody Array G5
With Background
			HSC				MI				MI+HSC				M2				M2+HSC				R8				R8+HSC
			1	2	AVERAGE		1	2	AVERAGE		1	2	AVERAGE		1	2	AVERAGE		1	2	AVERAGE		1	2	AVERAGE		1	2	AVERAGE
POS					41247.5				46334.8				43190.2				47416.7				47955				43592.5				45785.3
Neg					78.3				100.9				85.3				104.4				99.3				110.4				104.9
ENA-78			265	221	243		1441	1159	1300		488	339	413.5		506	432	469		535	328	431.5		522	296	409		352	395	373.5
GCSF			355	340	347.5		1204	1177	1190.5		580	534	557		775	681	728		686	666	676		854	703	778.5		828	652	740
GM-CSF			362	411	386.5		1420	1365	1392.5		706	732	719		843	870	856.5		802	754	778		835	873	854		858	812	835
GRO			806	2851	1828.5		2027	2154	2090.5		61952	1101	31526.5		3238	2195	2716.5		1689	1439	1564		1465	1598	1531.5		1793	1241	1517
GRO-a			289	273	281		1402	1163	1282.5		566	490	528		620	579	599.5		657	582	619.5		650	630	640		650	601	625.5
I-309			112	131	121.5		525	491	508		228	213	220.5		264	224	244		241	219	230		267	285	276		239	232	235.5
IL-1a			353	380	366.5		1359	1245	1302		683	632	657.5		830	761	795.5		827	796	811.5		825	750	787.5		859	847	853
IL-1 b			248	252	250		22111	19930	21020.5		1115	922	1018.5		378	465	421.5		473	458	465.5		622	643	632.5		530	507	518.5
IL-2			400	418	409		1290	1251	1270.5		697	746	721.5		897	906	901.5		865	821	843		913	815	864		847	743	795
IL-3			271	279	275		593	620	606.5		454	495	474.5		666	642	654		653	657	655		627	599	613		588	596	592
IL-4			159	197	178		283	293	288		289	314	301.5		263	290	276.5		323	339	331		246	266	256		368	352	360
IL-5			377	395	386		1644	1419	1531.5		760	646	703		939	900	919.5		910	764	837		650	776	713		784	770	777
IL-6			358	362	360		1481	1332	1406.5		652	586	619		866	766	816		764	697	730.5		811	734	772.5		655	712	683.5
IL-7			459	431	445		1713	1564	1638.5		777	684	730.5		1111	854	982.5		902	935	918.5		832	928	880		933	857	895
IL-8			572	510	541		1719	1575	1647		884	849	866.5		1092	1008	1050		1121	915	1018		1156	981	1068.5		1075	946	1010.5
IL-10			391	443	417		1386	1461	1423.5		673	730	701.5		882	840	861		787	789	788		927	907	917		836	833	834.5
IL-12 p70			276	277	276.5		525	584	554.5		490	434	462		371	520	445.5		602	558	580		523	546	534.5		515	550	532.5
IL-13			489	462	475.5		1790	1764	1777		878	853	865.5		1113	1062	1087.5		1060	1005	1032.5		1006	988	997		805	992	898.5
IL-15			309	325	317		1198	1201	1199.5		460	539	499.5		709	561	635		644	628	636		736	557	646.5		635	644	639.5
IFN- g			266	238	252		948	992	970		438	419	428.5		542	502	522		530	517	523.5		643	507	575		569	549	559
MCP-1			500	437	468.5		2483	2017	2250		779	751	765		2177	1546	1861.5		850	805	827.5		1176	1026	1101		814	704	759
MCP-2			263	257	260		744	738	741		397	446	421.5		1167	1012	1089.5		537	519	528		460	398	429		546	461	503.5
MCP-3			129	153	141		644	1098	871		374	393	383.5		321	346	333.5		267	268	267.5		226	262	244		286	269	277.5
MCSF			1517	1663	1590		3341	3576	3458.5		3193	3199	3196		2807	3117	2962		3381	3592	3486.5		2688	2864	2776		3176	3231	3203.5
MDC			130	152	141		311	472	391.5		240	278	259		1322	1163	1242.5		1496	1502	1499		257	277	267		263	273	268
MIG			293	334	313.5		1333	1303	1318		552	452	502		751	649	700		562	603	582.5		652	627	639.5		688	655	671.5
MIP-1b			554	557	555.5		41599	41066	41332.5		34305	37805	36055		42816	40316	41566		44835	46397	45616		39741	36903	38322		37922	40182	39052
MIP-1d			237	329	283		337	444	390.5		638	417	527.5		359	366	362.5		449	1190	819.5		356	422	389		596	427	511.5
RANTES			419	550	484.5		65535	65535	65535		65535	65535	65535		65535	65535	65535		58880	58729	58804.5		65535	65535	65535		65535	65535	65535
SCF			151	183	167		302	322	312		238	232	235		263	308	285.5		312	322	317		265	301	283		288	308	298
SDF-1			330	364	347		683	768	725.5		501	479	490		646	691	668.5		785	807	796		570	685	627.5		650	601	625.5
TARC			248	244	246		424	415	419.5		272	328	300		1573	1706	1639.5		494	645	569.5		437	439	438		449	426	437.5
TGF-b1			387	362	374.5		1569	1578	1573.5		622	628	625		773	787	780		926	789	857.5		858	762	810		828	853	840.5
TNF-a			509	486	497.5		2027	1989	2008		873	796	834.5		916	905	910.5		808	891	849.5		949	823	886		731	803	767
TNF-b			466	417	441.5		1618	1675	1646.5		705	758	731.5		868	794	831		746	807	776.5		871	864	867.5		731	812	771.5
EGF			202	195	198.5		423	422	422.5		368	370	369		277	292	284.5		487	464	475.5		345	333	339		402	389	395.5
IGF-I			111	129	120		198	207	202.5		190	178	184		201	197	199		201	206	203.5		175	186	180.5		259	302	280.5
Angiogenin			13659	15030	14344.5		3333	2457	2895		10697	10493	10595		7536	6964	7250		14880	12845	13862.5		2225	2647	2436		9391	10982	10186.5
Oncostatin M			591	599	595		1022	1121	1071.5		962	878	920		952	1005	978.5		1174	1236	1205		809	879	844		1000	1028	1014
Thrombopoietin			280	274	277		446	455	450.5		442	415	428.5		351	444	397.5		509	511	510		319	382	350.5		470	467	468.5
VEGF			1392	1508	1450		1786	1715	1750.5		2168	2291	2229.5		865	867	866		2171	2129	2150		690	745	717.5		2004	1978	1991
PDGF-BB			576	622	599		602	502	552		1110	1249	1179.5		406	402	404		1052	1401	1226.5		372	336	354		1158	1263	1210.5
Leptin			645	671	658		1340	1232	1286		1205	1073	1139		1139	1200	1169.5		1237	1339	1288		1108	1049	1078.5		1195	1297	1246
BDNF			246	220	233		412	430	421		319	309	314		343	419	381		367	422	394.5		333	337	335		375	384	379.5
BLC			189	196	192.5		417	429	423		282	297	289.5		1625	2260	1942.5		2517	2499	2508		1183	1454	1318.5		1001	1236	1118.5
Ck b 8-1			220	217	218.5		389	433	411		269	288	278.5		377	359	368		415	401	408		358	297	327.5		335	421	378
Eotaxin			333	336	334.5		618	614	616		546	481	513.5		490	554	522		594	574	584		496	492	494		655	460	557.5
Eotaxin-2			286	462	374		789	844	816.5		1031	818	924.5		5605	4999	5302		1950	1745	1847.5		734	766	750		1132	1294	1213
Eotaxin-3			417	327	372		647	673	660		620	546	583		537	563	550		657	780	718.5		507	463	485		685	656	670.5
FGF-4			286	269	277.5		414	463	438.5		283	288	285.5		403	440	421.5		455	106	280.5		354	336	345		389	407	398
FGF-6			306	269	287.5		571	545	558		380	362	371		474	484	479		617	619	618		405	350	377.5		462	444	453
FGF-7			343	344	343.5		513	530	521.5		344	421	382.5		418	494	456		496	536	516		404	388	396		474	533	503.5
FGF-9			221	321	271		439	455	447		441	408	424.5		415	442	428.5		545	586	565.5		316	287	301.5		427	553	490
Flt-3 Ligand			327	308	317.5		568	531	549.5		469	470	469.5		465	441	453		547	481	514		451	445	448		447	485	466
Fractalkine			111	126	118.5		332	290	311		327	286	306.5		311	295	303		337	101	219		305	271	288		250	294	272
GCP-2			237	321	279		485	420	452.5		332	375	353.5		367	121	244		368	360	364		309	376	342.5		323	365	344
GDNF			715	771	743		1242	1128	1185		1088	1121	1104.5		1073	1075	1074		1413	1305	1359		1021	1059	1040		1076	1204	1140
HGF			456	495	475.5		780	994	887		1275	720	997.5		1744	1444	1594		1083	814	948.5		726	814	770		719	871	795
IGFBP-1			645	635	640		732	881	806.5		680	792	736		849	850	849.5		999	935	967		653	656	654.5		706	837	771.5
IGFBP-2			460	476	468		527	494	510.5		386	402	394		585	556	570.5		457	509	483		455	410	432.5		454	451	452.5
IGFBP-3			548	582	565		893	912	902.5		785	835	810		848	855	851.5		922	954	938		722	706	714		782	790	786
IGFBP-4			212	234	223		412	491	451.5		286	313	299.5		270	342	306		349	395	372		305	331	318		363	370	366.5
IL-16			210	201	205.5		266	296	281		355	295	325		261	258	259.5		343	321	332		252	227	239.5		430	278	354
IP-10			722	627	674.5		1110	1026	1068		1022	921	971.5		1074	943	1008.5		1135	1113	1124		767	781	774		1076	1397	1236.5
LIF			714	718	716		1178	1181	1179.5		989	1055	1022		1097	1162	1129.5		1205	1191	1198		934	1011	972.5		1100	1035	1067.5
LIGHT			387	382	384.5		552	610	581		525	549	537		499	505	502		575	715	645		380	487	433.5		717	573	645
MCP-4			340	368	354		497	625	561		378	464	421		390	445	417.5		513	530	521.5		395	444	419.5		496	538	517
MIF			3611	3220	3415.5		2131	1949	2040		2986	2567	2776.5		900	882	891		2617	2937	2777		1225	1157	1191		1494	1343	1418.5
MIP-3 a			1088	838	963		59369	65535	62452		26639	16697	21668		3648	2897	3272.5		3695	3134	3414.5		6455	4794	5624.5		4828	3224	4026
NAP-2			226	252	239		659	610	634.5		388	383	385.5		373	379	376		257	402	329.5		299	352	325.5		361	401	381
NT-3			224	281	252.5		349	430	389.5		316	376	346		388	395	391.5		397	371	384		349	348	348.5		382	373	377.5
NT-4			280	290	285		473	505	489		428	403	415.5		499	489	494		510	525	517.5		466	465	465.5		486	470	478
Osteopontin			586	677	631.5		2021	2422	2221.5		1105	1112	1108.5		1251	1463	1357		908	1011	959.5		1249	1451	1350		1010	1023	1016.5
Osteoprotegerin			126	126	126		194	282	238		180	171	175.5		262	243	252.5		188	185	186.5		159	153	156		237	241	239
PARC			536	508	522		895	903	899		683	787	735		788	710	749		798	894	846		728	681	704.5		752	776	764
PIGF			929	912	920.5		1388	1568	1478		1321	1201	1261		1301	1408	1354.5		1409	1378	1393.5		1102	1206	1154		1305	1303	1304
TGF- b 2			3907	3598	3752.5		5714	5992	5853		5335	4935	5135		5364	5344	5354		5950	5444	5697		4430	4708	4569		4648	4608	4628
TGF- b 3			142	154	148		245	248	246.5		195	220	207.5		221	262	241.5		232	238	235		200	183	191.5		203	230	216.5
TIMP-1			6359	5003	5681		23545	21190	22367.5		17903	15855	16879		16003	14941	15472		12070	11439	11754.5		12611	12451	12531		12280	9989	11134.5
TIMP-2			20863	22437	21650		11206	10830	11018		17813	21948	19880.5		28339	31504	29921.5		35790	36282	36036		9953	10316	10134.5		20662	18536	19599

## Sheet: Averages 1
RayBio® Human Cytokine Antibody Array G5
With Background
	HSC	MI	MI+HSC	M2	M2+HSC	R8	R8+HSC
POS	41247.5	46334.8	43190.2	47416.7	47955	43592.5	45785.3
Neg	78.3	100.9	85.3	104.4	99.3	110.4	104.9
ENA-78	243	1300	413.5	469	431.5	409	373.5
GCSF	347.5	1190.5	557	728	676	778.5	740
GM-CSF	386.5	1392.5	719	856.5	778	854	835
GRO	1828.5	2090.5	31526.5	2716.5	1564	1531.5	1517
GRO-a	281	1282.5	528	599.5	619.5	640	625.5
I-309	121.5	508	220.5	244	230	276	235.5
IL-1a	366.5	1302	657.5	795.5	811.5	787.5	853
IL-1 b	250	21020.5	1018.5	421.5	465.5	632.5	518.5
IL-2	409	1270.5	721.5	901.5	843	864	795
IL-3	275	606.5	474.5	654	655	613	592
IL-4	178	288	301.5	276.5	331	256	360
IL-5	386	1531.5	703	919.5	837	713	777
IL-6	360	1406.5	619	816	730.5	772.5	683.5
IL-7	445	1638.5	730.5	982.5	918.5	880	895
IL-8	541	1647	866.5	1050	1018	1068.5	1010.5
IL-10	417	1423.5	701.5	861	788	917	834.5
IL-12 p70	276.5	554.5	462	445.5	580	534.5	532.5
IL-13	475.5	1777	865.5	1087.5	1032.5	997	898.5
IL-15	317	1199.5	499.5	635	636	646.5	639.5
IFN- g	252	970	428.5	522	523.5	575	559
MCP-1	468.5	2250	765	1861.5	827.5	1101	759
MCP-2	260	741	421.5	1089.5	528	429	503.5
MCP-3	141	871	383.5	333.5	267.5	244	277.5
MCSF	1590	3458.5	3196	2962	3486.5	2776	3203.5
MDC	141	391.5	259	1242.5	1499	267	268
MIG	313.5	1318	502	700	582.5	639.5	671.5
MIP-1b	555.5	41332.5	36055	41566	45616	38322	39052
MIP-1d	283	390.5	527.5	362.5	819.5	389	511.5
RANTES	484.5	65535	65535	65535	58804.5	65535	65535
SCF	167	312	235	285.5	317	283	298
SDF-1	347	725.5	490	668.5	796	627.5	625.5
TARC	246	419.5	300	1639.5	569.5	438	437.5
TGF-b1	374.5	1573.5	625	780	857.5	810	840.5
TNF-a	497.5	2008	834.5	910.5	849.5	886	767
TNF-b	441.5	1646.5	731.5	831	776.5	867.5	771.5
EGF	198.5	422.5	369	284.5	475.5	339	395.5
IGF-I	120	202.5	184	199	203.5	180.5	280.5
Angiogenin	14344.5	2895	10595	7250	13862.5	2436	10186.5
Oncostatin M	595	1071.5	920	978.5	1205	844	1014
Thrombopoietin	277	450.5	428.5	397.5	510	350.5	468.5
VEGF	1450	1750.5	2229.5	866	2150	717.5	1991
PDGF-BB	599	552	1179.5	404	1226.5	354	1210.5
Leptin	658	1286	1139	1169.5	1288	1078.5	1246
BDNF	233	421	314	381	394.5	335	379.5
BLC	192.5	423	289.5	1942.5	2508	1318.5	1118.5
Ck b 8-1	218.5	411	278.5	368	408	327.5	378
Eotaxin	334.5	616	513.5	522	584	494	557.5
Eotaxin-2	374	816.5	924.5	5302	1847.5	750	1213
Eotaxin-3	372	660	583	550	718.5	485	670.5
FGF-4	277.5	438.5	285.5	421.5	280.5	345	398
FGF-6	287.5	558	371	479	618	377.5	453
FGF-7	343.5	521.5	382.5	456	516	396	503.5
FGF-9	271	447	424.5	428.5	565.5	301.5	490
Flt-3 Ligand	317.5	549.5	469.5	453	514	448	466
Fractalkine	118.5	311	306.5	303	219	288	272
GCP-2	279	452.5	353.5	244	364	342.5	344
GDNF	743	1185	1104.5	1074	1359	1040	1140
HGF	475.5	887	997.5	1594	948.5	770	795
IGFBP-1	640	806.5	736	849.5	967	654.5	771.5
IGFBP-2	468	510.5	394	570.5	483	432.5	452.5
IGFBP-3	565	902.5	810	851.5	938	714	786
IGFBP-4	223	451.5	299.5	306	372	318	366.5
IL-16	205.5	281	325	259.5	332	239.5	354
IP-10	674.5	1068	971.5	1008.5	1124	774	1236.5
LIF	716	1179.5	1022	1129.5	1198	972.5	1067.5
LIGHT	384.5	581	537	502	645	433.5	645
MCP-4	354	561	421	417.5	521.5	419.5	517
MIF	3415.5	2040	2776.5	891	2777	1191	1418.5
MIP-3 a	963	62452	21668	3272.5	3414.5	5624.5	4026
NAP-2	239	634.5	385.5	376	329.5	325.5	381
NT-3	252.5	389.5	346	391.5	384	348.5	377.5
NT-4	285	489	415.5	494	517.5	465.5	478
Osteopontin	631.5	2221.5	1108.5	1357	959.5	1350	1016.5
Osteoprotegerin	126	238	175.5	252.5	186.5	156	239
PARC	522	899	735	749	846	704.5	764
PIGF	920.5	1478	1261	1354.5	1393.5	1154	1304
TGF- b 2	3752.5	5853	5135	5354	5697	4569	4628
TGF- b 3	148	246.5	207.5	241.5	235	191.5	216.5
TIMP-1	5681	22367.5	16879	15472	11754.5	12531	11134.5
TIMP-2	21650	11018	19880.5	29921.5	36036	10134.5	19599

## Sheet: Average-w-bkg
RayBio® Human Cytokine Antibody Array G5
With Background
	#REF!	#REF!	#REF!	#REF!	#REF!	#REF!	#REF!	#REF!	#REF!	HSC	MI	MI+HSC	M2	M2+HSC	R8	R8+HSC	#REF!	#REF!	#REF!	#REF!	#REF!	#REF!	#REF!	#REF!
POS	#REF!	#REF!	#REF!	#REF!	#REF!	#REF!	#REF!	#REF!	#REF!	41247.5	46334.8	43190.2	47416.7	47955	43592.5	45785.3	#REF!	#REF!	#REF!	#REF!	#REF!	#REF!	#REF!	#REF!
Neg	#REF!	#REF!	#REF!	#REF!	#REF!	#REF!	#REF!	#REF!	#REF!	78.3	100.9	85.3	104.4	99.3	110.4	104.9	#REF!	#REF!	#REF!	#REF!	#REF!	#REF!	#REF!	#REF!
ENA-78	#REF!	#REF!	#REF!	#REF!	#REF!	#REF!	#REF!	#REF!	#REF!	243	1300	413.5	469	431.5	409	373.5	#REF!	#REF!	#REF!	#REF!	#REF!	#REF!	#REF!	#REF!
GCSF	#REF!	#REF!	#REF!	#REF!	#REF!	#REF!	#REF!	#REF!	#REF!	347.5	1190.5	557	728	676	778.5	740	#REF!	#REF!	#REF!	#REF!	#REF!	#REF!	#REF!	#REF!
GM-CSF	#REF!	#REF!	#REF!	#REF!	#REF!	#REF!	#REF!	#REF!	#REF!	386.5	1392.5	719	856.5	778	854	835	#REF!	#REF!	#REF!	#REF!	#REF!	#REF!	#REF!	#REF!
GRO	#REF!	#REF!	#REF!	#REF!	#REF!	#REF!	#REF!	#REF!	#REF!	1828.5	2090.5	31526.5	2716.5	1564	1531.5	1517	#REF!	#REF!	#REF!	#REF!	#REF!	#REF!	#REF!	#REF!
GRO-a	#REF!	#REF!	#REF!	#REF!	#REF!	#REF!	#REF!	#REF!	#REF!	281	1282.5	528	599.5	619.5	640	625.5	#REF!	#REF!	#REF!	#REF!	#REF!	#REF!	#REF!	#REF!
I-309	#REF!	#REF!	#REF!	#REF!	#REF!	#REF!	#REF!	#REF!	#REF!	121.5	508	220.5	244	230	276	235.5	#REF!	#REF!	#REF!	#REF!	#REF!	#REF!	#REF!	#REF!
IL-1a	#REF!	#REF!	#REF!	#REF!	#REF!	#REF!	#REF!	#REF!	#REF!	366.5	1302	657.5	795.5	811.5	787.5	853	#REF!	#REF!	#REF!	#REF!	#REF!	#REF!	#REF!	#REF!
IL-1 b	#REF!	#REF!	#REF!	#REF!	#REF!	#REF!	#REF!	#REF!	#REF!	250	21020.5	1018.5	421.5	465.5	632.5	518.5	#REF!	#REF!	#REF!	#REF!	#REF!	#REF!	#REF!	#REF!
IL-2	#REF!	#REF!	#REF!	#REF!	#REF!	#REF!	#REF!	#REF!	#REF!	409	1270.5	721.5	901.5	843	864	795	#REF!	#REF!	#REF!	#REF!	#REF!	#REF!	#REF!	#REF!
IL-3	#REF!	#REF!	#REF!	#REF!	#REF!	#REF!	#REF!	#REF!	#REF!	275	606.5	474.5	654	655	613	592	#REF!	#REF!	#REF!	#REF!	#REF!	#REF!	#REF!	#REF!
IL-4	#REF!	#REF!	#REF!	#REF!	#REF!	#REF!	#REF!	#REF!	#REF!	178	288	301.5	276.5	331	256	360	#REF!	#REF!	#REF!	#REF!	#REF!	#REF!	#REF!	#REF!
IL-5	#REF!	#REF!	#REF!	#REF!	#REF!	#REF!	#REF!	#REF!	#REF!	386	1531.5	703	919.5	837	713	777	#REF!	#REF!	#REF!	#REF!	#REF!	#REF!	#REF!	#REF!
IL-6	#REF!	#REF!	#REF!	#REF!	#REF!	#REF!	#REF!	#REF!	#REF!	360	1406.5	619	816	730.5	772.5	683.5	#REF!	#REF!	#REF!	#REF!	#REF!	#REF!	#REF!	#REF!
IL-7	#REF!	#REF!	#REF!	#REF!	#REF!	#REF!	#REF!	#REF!	#REF!	445	1638.5	730.5	982.5	918.5	880	895	#REF!	#REF!	#REF!	#REF!	#REF!	#REF!	#REF!	#REF!
IL-8	#REF!	#REF!	#REF!	#REF!	#REF!	#REF!	#REF!	#REF!	#REF!	541	1647	866.5	1050	1018	1068.5	1010.5	#REF!	#REF!	#REF!	#REF!	#REF!	#REF!	#REF!	#REF!
IL-10	#REF!	#REF!	#REF!	#REF!	#REF!	#REF!	#REF!	#REF!	#REF!	417	1423.5	701.5	861	788	917	834.5	#REF!	#REF!	#REF!	#REF!	#REF!	#REF!	#REF!	#REF!
IL-12 p70	#REF!	#REF!	#REF!	#REF!	#REF!	#REF!	#REF!	#REF!	#REF!	276.5	554.5	462	445.5	580	534.5	532.5	#REF!	#REF!	#REF!	#REF!	#REF!	#REF!	#REF!	#REF!
IL-13	#REF!	#REF!	#REF!	#REF!	#REF!	#REF!	#REF!	#REF!	#REF!	475.5	1777	865.5	1087.5	1032.5	997	898.5	#REF!	#REF!	#REF!	#REF!	#REF!	#REF!	#REF!	#REF!
IL-15	#REF!	#REF!	#REF!	#REF!	#REF!	#REF!	#REF!	#REF!	#REF!	317	1199.5	499.5	635	636	646.5	639.5	#REF!	#REF!	#REF!	#REF!	#REF!	#REF!	#REF!	#REF!
IFN- g	#REF!	#REF!	#REF!	#REF!	#REF!	#REF!	#REF!	#REF!	#REF!	252	970	428.5	522	523.5	575	559	#REF!	#REF!	#REF!	#REF!	#REF!	#REF!	#REF!	#REF!
MCP-1	#REF!	#REF!	#REF!	#REF!	#REF!	#REF!	#REF!	#REF!	#REF!	468.5	2250	765	1861.5	827.5	1101	759	#REF!	#REF!	#REF!	#REF!	#REF!	#REF!	#REF!	#REF!
MCP-2	#REF!	#REF!	#REF!	#REF!	#REF!	#REF!	#REF!	#REF!	#REF!	260	741	421.5	1089.5	528	429	503.5	#REF!	#REF!	#REF!	#REF!	#REF!	#REF!	#REF!	#REF!
MCP-3	#REF!	#REF!	#REF!	#REF!	#REF!	#REF!	#REF!	#REF!	#REF!	141	871	383.5	333.5	267.5	244	277.5	#REF!	#REF!	#REF!	#REF!	#REF!	#REF!	#REF!	#REF!
MCSF	#REF!	#REF!	#REF!	#REF!	#REF!	#REF!	#REF!	#REF!	#REF!	1590	3458.5	3196	2962	3486.5	2776	3203.5	#REF!	#REF!	#REF!	#REF!	#REF!	#REF!	#REF!	#REF!
MDC	#REF!	#REF!	#REF!	#REF!	#REF!	#REF!	#REF!	#REF!	#REF!	141	391.5	259	1242.5	1499	267	268	#REF!	#REF!	#REF!	#REF!	#REF!	#REF!	#REF!	#REF!
MIG	#REF!	#REF!	#REF!	#REF!	#REF!	#REF!	#REF!	#REF!	#REF!	313.5	1318	502	700	582.5	639.5	671.5	#REF!	#REF!	#REF!	#REF!	#REF!	#REF!	#REF!	#REF!
MIP-1b	#REF!	#REF!	#REF!	#REF!	#REF!	#REF!	#REF!	#REF!	#REF!	555.5	41332.5	36055	41566	45616	38322	39052	#REF!	#REF!	#REF!	#REF!	#REF!	#REF!	#REF!	#REF!
MIP-1d	#REF!	#REF!	#REF!	#REF!	#REF!	#REF!	#REF!	#REF!	#REF!	283	390.5	527.5	362.5	819.5	389	511.5	#REF!	#REF!	#REF!	#REF!	#REF!	#REF!	#REF!	#REF!
RANTES	#REF!	#REF!	#REF!	#REF!	#REF!	#REF!	#REF!	#REF!	#REF!	484.5	65535	65535	65535	58804.5	65535	65535	#REF!	#REF!	#REF!	#REF!	#REF!	#REF!	#REF!	#REF!
SCF	#REF!	#REF!	#REF!	#REF!	#REF!	#REF!	#REF!	#REF!	#REF!	167	312	235	285.5	317	283	298	#REF!	#REF!	#REF!	#REF!	#REF!	#REF!	#REF!	#REF!
SDF-1	#REF!	#REF!	#REF!	#REF!	#REF!	#REF!	#REF!	#REF!	#REF!	347	725.5	490	668.5	796	627.5	625.5	#REF!	#REF!	#REF!	#REF!	#REF!	#REF!	#REF!	#REF!
TARC	#REF!	#REF!	#REF!	#REF!	#REF!	#REF!	#REF!	#REF!	#REF!	246	419.5	300	1639.5	569.5	438	437.5	#REF!	#REF!	#REF!	#REF!	#REF!	#REF!	#REF!	#REF!
TGF-b1	#REF!	#REF!	#REF!	#REF!	#REF!	#REF!	#REF!	#REF!	#REF!	374.5	1573.5	625	780	857.5	810	840.5	#REF!	#REF!	#REF!	#REF!	#REF!	#REF!	#REF!	#REF!
TNF-a	#REF!	#REF!	#REF!	#REF!	#REF!	#REF!	#REF!	#REF!	#REF!	497.5	2008	834.5	910.5	849.5	886	767	#REF!	#REF!	#REF!	#REF!	#REF!	#REF!	#REF!	#REF!
TNF-b	#REF!	#REF!	#REF!	#REF!	#REF!	#REF!	#REF!	#REF!	#REF!	441.5	1646.5	731.5	831	776.5	867.5	771.5	#REF!	#REF!	#REF!	#REF!	#REF!	#REF!	#REF!	#REF!
EGF	#REF!	#REF!	#REF!	#REF!	#REF!	#REF!	#REF!	#REF!	#REF!	198.5	422.5	369	284.5	475.5	339	395.5	#REF!	#REF!	#REF!	#REF!	#REF!	#REF!	#REF!	#REF!
IGF-I	#REF!	#REF!	#REF!	#REF!	#REF!	#REF!	#REF!	#REF!	#REF!	120	202.5	184	199	203.5	180.5	280.5	#REF!	#REF!	#REF!	#REF!	#REF!	#REF!	#REF!	#REF!
Angiogenin	#REF!	#REF!	#REF!	#REF!	#REF!	#REF!	#REF!	#REF!	#REF!	14344.5	2895	10595	7250	13862.5	2436	10186.5	#REF!	#REF!	#REF!	#REF!	#REF!	#REF!	#REF!	#REF!
Oncostatin M	#REF!	#REF!	#REF!	#REF!	#REF!	#REF!	#REF!	#REF!	#REF!	595	1071.5	920	978.5	1205	844	1014	#REF!	#REF!	#REF!	#REF!	#REF!	#REF!	#REF!	#REF!
Thrombopoietin	#REF!	#REF!	#REF!	#REF!	#REF!	#REF!	#REF!	#REF!	#REF!	277	450.5	428.5	397.5	510	350.5	468.5	#REF!	#REF!	#REF!	#REF!	#REF!	#REF!	#REF!	#REF!
VEGF	#REF!	#REF!	#REF!	#REF!	#REF!	#REF!	#REF!	#REF!	#REF!	1450	1750.5	2229.5	866	2150	717.5	1991	#REF!	#REF!	#REF!	#REF!	#REF!	#REF!	#REF!	#REF!
PDGF-BB	#REF!	#REF!	#REF!	#REF!	#REF!	#REF!	#REF!	#REF!	#REF!	599	552	1179.5	404	1226.5	354	1210.5	#REF!	#REF!	#REF!	#REF!	#REF!	#REF!	#REF!	#REF!
Leptin	#REF!	#REF!	#REF!	#REF!	#REF!	#REF!	#REF!	#REF!	#REF!	658	1286	1139	1169.5	1288	1078.5	1246	#REF!	#REF!	#REF!	#REF!	#REF!	#REF!	#REF!	#REF!
BDNF	#REF!	#REF!	#REF!	#REF!	#REF!	#REF!	#REF!	#REF!	#REF!	233	421	314	381	394.5	335	379.5	#REF!	#REF!	#REF!	#REF!	#REF!	#REF!	#REF!	#REF!
BLC	#REF!	#REF!	#REF!	#REF!	#REF!	#REF!	#REF!	#REF!	#REF!	192.5	423	289.5	1942.5	2508	1318.5	1118.5	#REF!	#REF!	#REF!	#REF!	#REF!	#REF!	#REF!	#REF!
Ck b 8-1	#REF!	#REF!	#REF!	#REF!	#REF!	#REF!	#REF!	#REF!	#REF!	218.5	411	278.5	368	408	327.5	378	#REF!	#REF!	#REF!	#REF!	#REF!	#REF!	#REF!	#REF!
Eotaxin	#REF!	#REF!	#REF!	#REF!	#REF!	#REF!	#REF!	#REF!	#REF!	334.5	616	513.5	522	584	494	557.5	#REF!	#REF!	#REF!	#REF!	#REF!	#REF!	#REF!	#REF!
Eotaxin-2	#REF!	#REF!	#REF!	#REF!	#REF!	#REF!	#REF!	#REF!	#REF!	374	816.5	924.5	5302	1847.5	750	1213	#REF!	#REF!	#REF!	#REF!	#REF!	#REF!	#REF!	#REF!
Eotaxin-3	#REF!	#REF!	#REF!	#REF!	#REF!	#REF!	#REF!	#REF!	#REF!	372	660	583	550	718.5	485	670.5	#REF!	#REF!	#REF!	#REF!	#REF!	#REF!	#REF!	#REF!
FGF-4	#REF!	#REF!	#REF!	#REF!	#REF!	#REF!	#REF!	#REF!	#REF!	277.5	438.5	285.5	421.5	280.5	345	398	#REF!	#REF!	#REF!	#REF!	#REF!	#REF!	#REF!	#REF!
FGF-6	#REF!	#REF!	#REF!	#REF!	#REF!	#REF!	#REF!	#REF!	#REF!	287.5	558	371	479	618	377.5	453	#REF!	#REF!	#REF!	#REF!	#REF!	#REF!	#REF!	#REF!
FGF-7	#REF!	#REF!	#REF!	#REF!	#REF!	#REF!	#REF!	#REF!	#REF!	343.5	521.5	382.5	456	516	396	503.5	#REF!	#REF!	#REF!	#REF!	#REF!	#REF!	#REF!	#REF!
FGF-9	#REF!	#REF!	#REF!	#REF!	#REF!	#REF!	#REF!	#REF!	#REF!	271	447	424.5	428.5	565.5	301.5	490	#REF!	#REF!	#REF!	#REF!	#REF!	#REF!	#REF!	#REF!
Flt-3 Ligand	#REF!	#REF!	#REF!	#REF!	#REF!	#REF!	#REF!	#REF!	#REF!	317.5	549.5	469.5	453	514	448	466	#REF!	#REF!	#REF!	#REF!	#REF!	#REF!	#REF!	#REF!
Fractalkine	#REF!	#REF!	#REF!	#REF!	#REF!	#REF!	#REF!	#REF!	#REF!	118.5	311	306.5	303	219	288	272	#REF!	#REF!	#REF!	#REF!	#REF!	#REF!	#REF!	#REF!
GCP-2	#REF!	#REF!	#REF!	#REF!	#REF!	#REF!	#REF!	#REF!	#REF!	279	452.5	353.5	244	364	342.5	344	#REF!	#REF!	#REF!	#REF!	#REF!	#REF!	#REF!	#REF!
GDNF	#REF!	#REF!	#REF!	#REF!	#REF!	#REF!	#REF!	#REF!	#REF!	743	1185	1104.5	1074	1359	1040	1140	#REF!	#REF!	#REF!	#REF!	#REF!	#REF!	#REF!	#REF!
HGF	#REF!	#REF!	#REF!	#REF!	#REF!	#REF!	#REF!	#REF!	#REF!	475.5	887	997.5	1594	948.5	770	795	#REF!	#REF!	#REF!	#REF!	#REF!	#REF!	#REF!	#REF!
IGFBP-1	#REF!	#REF!	#REF!	#REF!	#REF!	#REF!	#REF!	#REF!	#REF!	640	806.5	736	849.5	967	654.5	771.5	#REF!	#REF!	#REF!	#REF!	#REF!	#REF!	#REF!	#REF!
IGFBP-2	#REF!	#REF!	#REF!	#REF!	#REF!	#REF!	#REF!	#REF!	#REF!	468	510.5	394	570.5	483	432.5	452.5	#REF!	#REF!	#REF!	#REF!	#REF!	#REF!	#REF!	#REF!
IGFBP-3	#REF!	#REF!	#REF!	#REF!	#REF!	#REF!	#REF!	#REF!	#REF!	565	902.5	810	851.5	938	714	786	#REF!	#REF!	#REF!	#REF!	#REF!	#REF!	#REF!	#REF!
IGFBP-4	#REF!	#REF!	#REF!	#REF!	#REF!	#REF!	#REF!	#REF!	#REF!	223	451.5	299.5	306	372	318	366.5	#REF!	#REF!	#REF!	#REF!	#REF!	#REF!	#REF!	#REF!
IL-16	#REF!	#REF!	#REF!	#REF!	#REF!	#REF!	#REF!	#REF!	#REF!	205.5	281	325	259.5	332	239.5	354	#REF!	#REF!	#REF!	#REF!	#REF!	#REF!	#REF!	#REF!
IP-10	#REF!	#REF!	#REF!	#REF!	#REF!	#REF!	#REF!	#REF!	#REF!	674.5	1068	971.5	1008.5	1124	774	1236.5	#REF!	#REF!	#REF!	#REF!	#REF!	#REF!	#REF!	#REF!
LIF	#REF!	#REF!	#REF!	#REF!	#REF!	#REF!	#REF!	#REF!	#REF!	716	1179.5	1022	1129.5	1198	972.5	1067.5	#REF!	#REF!	#REF!	#REF!	#REF!	#REF!	#REF!	#REF!
LIGHT	#REF!	#REF!	#REF!	#REF!	#REF!	#REF!	#REF!	#REF!	#REF!	384.5	581	537	502	645	433.5	645	#REF!	#REF!	#REF!	#REF!	#REF!	#REF!	#REF!	#REF!
MCP-4	#REF!	#REF!	#REF!	#REF!	#REF!	#REF!	#REF!	#REF!	#REF!	354	561	421	417.5	521.5	419.5	517	#REF!	#REF!	#REF!	#REF!	#REF!	#REF!	#REF!	#REF!
MIF	#REF!	#REF!	#REF!	#REF!	#REF!	#REF!	#REF!	#REF!	#REF!	3415.5	2040	2776.5	891	2777	1191	1418.5	#REF!	#REF!	#REF!	#REF!	#REF!	#REF!	#REF!	#REF!
MIP-3 a	#REF!	#REF!	#REF!	#REF!	#REF!	#REF!	#REF!	#REF!	#REF!	963	62452	21668	3272.5	3414.5	5624.5	4026	#REF!	#REF!	#REF!	#REF!	#REF!	#REF!	#REF!	#REF!
NAP-2	#REF!	#REF!	#REF!	#REF!	#REF!	#REF!	#REF!	#REF!	#REF!	239	634.5	385.5	376	329.5	325.5	381	#REF!	#REF!	#REF!	#REF!	#REF!	#REF!	#REF!	#REF!
NT-3	#REF!	#REF!	#REF!	#REF!	#REF!	#REF!	#REF!	#REF!	#REF!	252.5	389.5	346	391.5	384	348.5	377.5	#REF!	#REF!	#REF!	#REF!	#REF!	#REF!	#REF!	#REF!
NT-4	#REF!	#REF!	#REF!	#REF!	#REF!	#REF!	#REF!	#REF!	#REF!	285	489	415.5	494	517.5	465.5	478	#REF!	#REF!	#REF!	#REF!	#REF!	#REF!	#REF!	#REF!
Osteopontin	#REF!	#REF!	#REF!	#REF!	#REF!	#REF!	#REF!	#REF!	#REF!	631.5	2221.5	1108.5	1357	959.5	1350	1016.5	#REF!	#REF!	#REF!	#REF!	#REF!	#REF!	#REF!	#REF!
Osteoprotegerin	#REF!	#REF!	#REF!	#REF!	#REF!	#REF!	#REF!	#REF!	#REF!	126	238	175.5	252.5	186.5	156	239	#REF!	#REF!	#REF!	#REF!	#REF!	#REF!	#REF!	#REF!
PARC	#REF!	#REF!	#REF!	#REF!	#REF!	#REF!	#REF!	#REF!	#REF!	522	899	735	749	846	704.5	764	#REF!	#REF!	#REF!	#REF!	#REF!	#REF!	#REF!	#REF!
PIGF	#REF!	#REF!	#REF!	#REF!	#REF!	#REF!	#REF!	#REF!	#REF!	920.5	1478	1261	1354.5	1393.5	1154	1304	#REF!	#REF!	#REF!	#REF!	#REF!	#REF!	#REF!	#REF!
TGF- b 2	#REF!	#REF!	#REF!	#REF!	#REF!	#REF!	#REF!	#REF!	#REF!	3752.5	5853	5135	5354	5697	4569	4628	#REF!	#REF!	#REF!	#REF!	#REF!	#REF!	#REF!	#REF!
TGF- b 3	#REF!	#REF!	#REF!	#REF!	#REF!	#REF!	#REF!	#REF!	#REF!	148	246.5	207.5	241.5	235	191.5	216.5	#REF!	#REF!	#REF!	#REF!	#REF!	#REF!	#REF!	#REF!
TIMP-1	#REF!	#REF!	#REF!	#REF!	#REF!	#REF!	#REF!	#REF!	#REF!	5681	22367.5	16879	15472	11754.5	12531	11134.5	#REF!	#REF!	#REF!	#REF!	#REF!	#REF!	#REF!	#REF!
TIMP-2	#REF!	#REF!	#REF!	#REF!	#REF!	#REF!	#REF!	#REF!	#REF!	21650	11018	19880.5	29921.5	36036	10134.5	19599	#REF!	#REF!	#REF!	#REF!	#REF!	#REF!	#REF!	#REF!
#REF!	#REF!	#REF!	#REF!	#REF!	#REF!	#REF!	#REF!	#REF!	#REF!	#REF!	#REF!	#REF!	#REF!	#REF!	#REF!	#REF!	#REF!	#REF!	#REF!	#REF!	#REF!	#REF!	#REF!	#REF!

## Sheet: Average-Back
RayBio® Human Cytokine Antibody Array G5
With Background
	#REF!	#REF!	#REF!	#REF!	#REF!	#REF!	#REF!	#REF!	#REF!	HSC	MI	MI+HSC	M2	M2+HSC	R8	R8+HSC	#REF!	#REF!	#REF!	#REF!	#REF!	#REF!	#REF!	#REF!
POS	#REF!	#REF!	#REF!	#REF!	#REF!	#REF!	#REF!	#REF!	#REF!	41247.5	46334.8	43190.2	47416.7	47955	43592.5	45785.3	#REF!	#REF!	#REF!	#REF!	#REF!	#REF!	#REF!	#REF!
Neg	#REF!	#REF!	#REF!	#REF!	#REF!	#REF!	#REF!	#REF!	#REF!	78.3	100.9	85.3	104.4	99.3	110.4	104.9	#REF!	#REF!	#REF!	#REF!	#REF!	#REF!	#REF!	#REF!
ENA-78	#REF!	#REF!	#REF!	#REF!	#REF!	#REF!	#REF!	#REF!	#REF!	243	1300	413.5	469	431.5	409	373.5	#REF!	#REF!	#REF!	#REF!	#REF!	#REF!	#REF!	#REF!
GCSF	#REF!	#REF!	#REF!	#REF!	#REF!	#REF!	#REF!	#REF!	#REF!	347.5	1190.5	557	728	676	778.5	740	#REF!	#REF!	#REF!	#REF!	#REF!	#REF!	#REF!	#REF!
GM-CSF	#REF!	#REF!	#REF!	#REF!	#REF!	#REF!	#REF!	#REF!	#REF!	386.5	1392.5	719	856.5	778	854	835	#REF!	#REF!	#REF!	#REF!	#REF!	#REF!	#REF!	#REF!
GRO	#REF!	#REF!	#REF!	#REF!	#REF!	#REF!	#REF!	#REF!	#REF!	1828.5	2090.5	31526.5	2716.5	1564	1531.5	1517	#REF!	#REF!	#REF!	#REF!	#REF!	#REF!	#REF!	#REF!
GRO-a	#REF!	#REF!	#REF!	#REF!	#REF!	#REF!	#REF!	#REF!	#REF!	281	1282.5	528	599.5	619.5	640	625.5	#REF!	#REF!	#REF!	#REF!	#REF!	#REF!	#REF!	#REF!
I-309	#REF!	#REF!	#REF!	#REF!	#REF!	#REF!	#REF!	#REF!	#REF!	121.5	508	220.5	244	230	276	235.5	#REF!	#REF!	#REF!	#REF!	#REF!	#REF!	#REF!	#REF!
IL-1a	#REF!	#REF!	#REF!	#REF!	#REF!	#REF!	#REF!	#REF!	#REF!	366.5	1302	657.5	795.5	811.5	787.5	853	#REF!	#REF!	#REF!	#REF!	#REF!	#REF!	#REF!	#REF!
IL-1 b	#REF!	#REF!	#REF!	#REF!	#REF!	#REF!	#REF!	#REF!	#REF!	250	21020.5	1018.5	421.5	465.5	632.5	518.5	#REF!	#REF!	#REF!	#REF!	#REF!	#REF!	#REF!	#REF!
IL-2	#REF!	#REF!	#REF!	#REF!	#REF!	#REF!	#REF!	#REF!	#REF!	409	1270.5	721.5	901.5	843	864	795	#REF!	#REF!	#REF!	#REF!	#REF!	#REF!	#REF!	#REF!
IL-3	#REF!	#REF!	#REF!	#REF!	#REF!	#REF!	#REF!	#REF!	#REF!	275	606.5	474.5	654	655	613	592	#REF!	#REF!	#REF!	#REF!	#REF!	#REF!	#REF!	#REF!
IL-4	#REF!	#REF!	#REF!	#REF!	#REF!	#REF!	#REF!	#REF!	#REF!	178	288	301.5	276.5	331	256	360	#REF!	#REF!	#REF!	#REF!	#REF!	#REF!	#REF!	#REF!
IL-5	#REF!	#REF!	#REF!	#REF!	#REF!	#REF!	#REF!	#REF!	#REF!	386	1531.5	703	919.5	837	713	777	#REF!	#REF!	#REF!	#REF!	#REF!	#REF!	#REF!	#REF!
IL-6	#REF!	#REF!	#REF!	#REF!	#REF!	#REF!	#REF!	#REF!	#REF!	360	1406.5	619	816	730.5	772.5	683.5	#REF!	#REF!	#REF!	#REF!	#REF!	#REF!	#REF!	#REF!
IL-7	#REF!	#REF!	#REF!	#REF!	#REF!	#REF!	#REF!	#REF!	#REF!	445	1638.5	730.5	982.5	918.5	880	895	#REF!	#REF!	#REF!	#REF!	#REF!	#REF!	#REF!	#REF!
IL-8	#REF!	#REF!	#REF!	#REF!	#REF!	#REF!	#REF!	#REF!	#REF!	541	1647	866.5	1050	1018	1068.5	1010.5	#REF!	#REF!	#REF!	#REF!	#REF!	#REF!	#REF!	#REF!
IL-10	#REF!	#REF!	#REF!	#REF!	#REF!	#REF!	#REF!	#REF!	#REF!	417	1423.5	701.5	861	788	917	834.5	#REF!	#REF!	#REF!	#REF!	#REF!	#REF!	#REF!	#REF!
IL-12 p70	#REF!	#REF!	#REF!	#REF!	#REF!	#REF!	#REF!	#REF!	#REF!	276.5	554.5	462	445.5	580	534.5	532.5	#REF!	#REF!	#REF!	#REF!	#REF!	#REF!	#REF!	#REF!
IL-13	#REF!	#REF!	#REF!	#REF!	#REF!	#REF!	#REF!	#REF!	#REF!	475.5	1777	865.5	1087.5	1032.5	997	898.5	#REF!	#REF!	#REF!	#REF!	#REF!	#REF!	#REF!	#REF!
IL-15	#REF!	#REF!	#REF!	#REF!	#REF!	#REF!	#REF!	#REF!	#REF!	317	1199.5	499.5	635	636	646.5	639.5	#REF!	#REF!	#REF!	#REF!	#REF!	#REF!	#REF!	#REF!
IFN- g	#REF!	#REF!	#REF!	#REF!	#REF!	#REF!	#REF!	#REF!	#REF!	252	970	428.5	522	523.5	575	559	#REF!	#REF!	#REF!	#REF!	#REF!	#REF!	#REF!	#REF!
MCP-1	#REF!	#REF!	#REF!	#REF!	#REF!	#REF!	#REF!	#REF!	#REF!	468.5	2250	765	1861.5	827.5	1101	759	#REF!	#REF!	#REF!	#REF!	#REF!	#REF!	#REF!	#REF!
MCP-2	#REF!	#REF!	#REF!	#REF!	#REF!	#REF!	#REF!	#REF!	#REF!	260	741	421.5	1089.5	528	429	503.5	#REF!	#REF!	#REF!	#REF!	#REF!	#REF!	#REF!	#REF!
MCP-3	#REF!	#REF!	#REF!	#REF!	#REF!	#REF!	#REF!	#REF!	#REF!	141	871	383.5	333.5	267.5	244	277.5	#REF!	#REF!	#REF!	#REF!	#REF!	#REF!	#REF!	#REF!
MCSF	#REF!	#REF!	#REF!	#REF!	#REF!	#REF!	#REF!	#REF!	#REF!	1590	3458.5	3196	2962	3486.5	2776	3203.5	#REF!	#REF!	#REF!	#REF!	#REF!	#REF!	#REF!	#REF!
MDC	#REF!	#REF!	#REF!	#REF!	#REF!	#REF!	#REF!	#REF!	#REF!	141	391.5	259	1242.5	1499	267	268	#REF!	#REF!	#REF!	#REF!	#REF!	#REF!	#REF!	#REF!
MIG	#REF!	#REF!	#REF!	#REF!	#REF!	#REF!	#REF!	#REF!	#REF!	313.5	1318	502	700	582.5	639.5	671.5	#REF!	#REF!	#REF!	#REF!	#REF!	#REF!	#REF!	#REF!
MIP-1b	#REF!	#REF!	#REF!	#REF!	#REF!	#REF!	#REF!	#REF!	#REF!	555.5	41332.5	36055	41566	45616	38322	39052	#REF!	#REF!	#REF!	#REF!	#REF!	#REF!	#REF!	#REF!
MIP-1d	#REF!	#REF!	#REF!	#REF!	#REF!	#REF!	#REF!	#REF!	#REF!	283	390.5	527.5	362.5	819.5	389	511.5	#REF!	#REF!	#REF!	#REF!	#REF!	#REF!	#REF!	#REF!
RANTES	#REF!	#REF!	#REF!	#REF!	#REF!	#REF!	#REF!	#REF!	#REF!	484.5	65535	65535	65535	58804.5	65535	65535	#REF!	#REF!	#REF!	#REF!	#REF!	#REF!	#REF!	#REF!
SCF	#REF!	#REF!	#REF!	#REF!	#REF!	#REF!	#REF!	#REF!	#REF!	167	312	235	285.5	317	283	298	#REF!	#REF!	#REF!	#REF!	#REF!	#REF!	#REF!	#REF!
SDF-1	#REF!	#REF!	#REF!	#REF!	#REF!	#REF!	#REF!	#REF!	#REF!	347	725.5	490	668.5	796	627.5	625.5	#REF!	#REF!	#REF!	#REF!	#REF!	#REF!	#REF!	#REF!
TARC	#REF!	#REF!	#REF!	#REF!	#REF!	#REF!	#REF!	#REF!	#REF!	246	419.5	300	1639.5	569.5	438	437.5	#REF!	#REF!	#REF!	#REF!	#REF!	#REF!	#REF!	#REF!
TGF-b1	#REF!	#REF!	#REF!	#REF!	#REF!	#REF!	#REF!	#REF!	#REF!	374.5	1573.5	625	780	857.5	810	840.5	#REF!	#REF!	#REF!	#REF!	#REF!	#REF!	#REF!	#REF!
TNF-a	#REF!	#REF!	#REF!	#REF!	#REF!	#REF!	#REF!	#REF!	#REF!	497.5	2008	834.5	910.5	849.5	886	767	#REF!	#REF!	#REF!	#REF!	#REF!	#REF!	#REF!	#REF!
TNF-b	#REF!	#REF!	#REF!	#REF!	#REF!	#REF!	#REF!	#REF!	#REF!	441.5	1646.5	731.5	831	776.5	867.5	771.5	#REF!	#REF!	#REF!	#REF!	#REF!	#REF!	#REF!	#REF!
EGF	#REF!	#REF!	#REF!	#REF!	#REF!	#REF!	#REF!	#REF!	#REF!	198.5	422.5	369	284.5	475.5	339	395.5	#REF!	#REF!	#REF!	#REF!	#REF!	#REF!	#REF!	#REF!
IGF-I	#REF!	#REF!	#REF!	#REF!	#REF!	#REF!	#REF!	#REF!	#REF!	120	202.5	184	199	203.5	180.5	280.5	#REF!	#REF!	#REF!	#REF!	#REF!	#REF!	#REF!	#REF!
Angiogenin	#REF!	#REF!	#REF!	#REF!	#REF!	#REF!	#REF!	#REF!	#REF!	14344.5	2895	10595	7250	13862.5	2436	10186.5	#REF!	#REF!	#REF!	#REF!	#REF!	#REF!	#REF!	#REF!
Oncostatin M	#REF!	#REF!	#REF!	#REF!	#REF!	#REF!	#REF!	#REF!	#REF!	595	1071.5	920	978.5	1205	844	1014	#REF!	#REF!	#REF!	#REF!	#REF!	#REF!	#REF!	#REF!
Thrombopoietin	#REF!	#REF!	#REF!	#REF!	#REF!	#REF!	#REF!	#REF!	#REF!	277	450.5	428.5	397.5	510	350.5	468.5	#REF!	#REF!	#REF!	#REF!	#REF!	#REF!	#REF!	#REF!
VEGF	#REF!	#REF!	#REF!	#REF!	#REF!	#REF!	#REF!	#REF!	#REF!	1450	1750.5	2229.5	866	2150	717.5	1991	#REF!	#REF!	#REF!	#REF!	#REF!	#REF!	#REF!	#REF!
PDGF-BB	#REF!	#REF!	#REF!	#REF!	#REF!	#REF!	#REF!	#REF!	#REF!	599	552	1179.5	404	1226.5	354	1210.5	#REF!	#REF!	#REF!	#REF!	#REF!	#REF!	#REF!	#REF!
Leptin	#REF!	#REF!	#REF!	#REF!	#REF!	#REF!	#REF!	#REF!	#REF!	658	1286	1139	1169.5	1288	1078.5	1246	#REF!	#REF!	#REF!	#REF!	#REF!	#REF!	#REF!	#REF!
BDNF	#REF!	#REF!	#REF!	#REF!	#REF!	#REF!	#REF!	#REF!	#REF!	233	421	314	381	394.5	335	379.5	#REF!	#REF!	#REF!	#REF!	#REF!	#REF!	#REF!	#REF!
BLC	#REF!	#REF!	#REF!	#REF!	#REF!	#REF!	#REF!	#REF!	#REF!	192.5	423	289.5	1942.5	2508	1318.5	1118.5	#REF!	#REF!	#REF!	#REF!	#REF!	#REF!	#REF!	#REF!
Ck b 8-1	#REF!	#REF!	#REF!	#REF!	#REF!	#REF!	#REF!	#REF!	#REF!	218.5	411	278.5	368	408	327.5	378	#REF!	#REF!	#REF!	#REF!	#REF!	#REF!	#REF!	#REF!
Eotaxin	#REF!	#REF!	#REF!	#REF!	#REF!	#REF!	#REF!	#REF!	#REF!	334.5	616	513.5	522	584	494	557.5	#REF!	#REF!	#REF!	#REF!	#REF!	#REF!	#REF!	#REF!
Eotaxin-2	#REF!	#REF!	#REF!	#REF!	#REF!	#REF!	#REF!	#REF!	#REF!	374	816.5	924.5	5302	1847.5	750	1213	#REF!	#REF!	#REF!	#REF!	#REF!	#REF!	#REF!	#REF!
Eotaxin-3	#REF!	#REF!	#REF!	#REF!	#REF!	#REF!	#REF!	#REF!	#REF!	372	660	583	550	718.5	485	670.5	#REF!	#REF!	#REF!	#REF!	#REF!	#REF!	#REF!	#REF!
FGF-4	#REF!	#REF!	#REF!	#REF!	#REF!	#REF!	#REF!	#REF!	#REF!	277.5	438.5	285.5	421.5	280.5	345	398	#REF!	#REF!	#REF!	#REF!	#REF!	#REF!	#REF!	#REF!
FGF-6	#REF!	#REF!	#REF!	#REF!	#REF!	#REF!	#REF!	#REF!	#REF!	287.5	558	371	479	618	377.5	453	#REF!	#REF!	#REF!	#REF!	#REF!	#REF!	#REF!	#REF!
FGF-7	#REF!	#REF!	#REF!	#REF!	#REF!	#REF!	#REF!	#REF!	#REF!	343.5	521.5	382.5	456	516	396	503.5	#REF!	#REF!	#REF!	#REF!	#REF!	#REF!	#REF!	#REF!
FGF-9	#REF!	#REF!	#REF!	#REF!	#REF!	#REF!	#REF!	#REF!	#REF!	271	447	424.5	428.5	565.5	301.5	490	#REF!	#REF!	#REF!	#REF!	#REF!	#REF!	#REF!	#REF!
Flt-3 Ligand	#REF!	#REF!	#REF!	#REF!	#REF!	#REF!	#REF!	#REF!	#REF!	317.5	549.5	469.5	453	514	448	466	#REF!	#REF!	#REF!	#REF!	#REF!	#REF!	#REF!	#REF!
Fractalkine	#REF!	#REF!	#REF!	#REF!	#REF!	#REF!	#REF!	#REF!	#REF!	118.5	311	306.5	303	219	288	272	#REF!	#REF!	#REF!	#REF!	#REF!	#REF!	#REF!	#REF!
GCP-2	#REF!	#REF!	#REF!	#REF!	#REF!	#REF!	#REF!	#REF!	#REF!	279	452.5	353.5	244	364	342.5	344	#REF!	#REF!	#REF!	#REF!	#REF!	#REF!	#REF!	#REF!
GDNF	#REF!	#REF!	#REF!	#REF!	#REF!	#REF!	#REF!	#REF!	#REF!	743	1185	1104.5	1074	1359	1040	1140	#REF!	#REF!	#REF!	#REF!	#REF!	#REF!	#REF!	#REF!
HGF	#REF!	#REF!	#REF!	#REF!	#REF!	#REF!	#REF!	#REF!	#REF!	475.5	887	997.5	1594	948.5	770	795	#REF!	#REF!	#REF!	#REF!	#REF!	#REF!	#REF!	#REF!
IGFBP-1	#REF!	#REF!	#REF!	#REF!	#REF!	#REF!	#REF!	#REF!	#REF!	640	806.5	736	849.5	967	654.5	771.5	#REF!	#REF!	#REF!	#REF!	#REF!	#REF!	#REF!	#REF!
IGFBP-2	#REF!	#REF!	#REF!	#REF!	#REF!	#REF!	#REF!	#REF!	#REF!	468	510.5	394	570.5	483	432.5	452.5	#REF!	#REF!	#REF!	#REF!	#REF!	#REF!	#REF!	#REF!
IGFBP-3	#REF!	#REF!	#REF!	#REF!	#REF!	#REF!	#REF!	#REF!	#REF!	565	902.5	810	851.5	938	714	786	#REF!	#REF!	#REF!	#REF!	#REF!	#REF!	#REF!	#REF!
IGFBP-4	#REF!	#REF!	#REF!	#REF!	#REF!	#REF!	#REF!	#REF!	#REF!	223	451.5	299.5	306	372	318	366.5	#REF!	#REF!	#REF!	#REF!	#REF!	#REF!	#REF!	#REF!
IL-16	#REF!	#REF!	#REF!	#REF!	#REF!	#REF!	#REF!	#REF!	#REF!	205.5	281	325	259.5	332	239.5	354	#REF!	#REF!	#REF!	#REF!	#REF!	#REF!	#REF!	#REF!
IP-10	#REF!	#REF!	#REF!	#REF!	#REF!	#REF!	#REF!	#REF!	#REF!	674.5	1068	971.5	1008.5	1124	774	1236.5	#REF!	#REF!	#REF!	#REF!	#REF!	#REF!	#REF!	#REF!
LIF	#REF!	#REF!	#REF!	#REF!	#REF!	#REF!	#REF!	#REF!	#REF!	716	1179.5	1022	1129.5	1198	972.5	1067.5	#REF!	#REF!	#REF!	#REF!	#REF!	#REF!	#REF!	#REF!
LIGHT	#REF!	#REF!	#REF!	#REF!	#REF!	#REF!	#REF!	#REF!	#REF!	384.5	581	537	502	645	433.5	645	#REF!	#REF!	#REF!	#REF!	#REF!	#REF!	#REF!	#REF!
MCP-4	#REF!	#REF!	#REF!	#REF!	#REF!	#REF!	#REF!	#REF!	#REF!	354	561	421	417.5	521.5	419.5	517	#REF!	#REF!	#REF!	#REF!	#REF!	#REF!	#REF!	#REF!
MIF	#REF!	#REF!	#REF!	#REF!	#REF!	#REF!	#REF!	#REF!	#REF!	3415.5	2040	2776.5	891	2777	1191	1418.5	#REF!	#REF!	#REF!	#REF!	#REF!	#REF!	#REF!	#REF!
MIP-3 a	#REF!	#REF!	#REF!	#REF!	#REF!	#REF!	#REF!	#REF!	#REF!	963	62452	21668	3272.5	3414.5	5624.5	4026	#REF!	#REF!	#REF!	#REF!	#REF!	#REF!	#REF!	#REF!
NAP-2	#REF!	#REF!	#REF!	#REF!	#REF!	#REF!	#REF!	#REF!	#REF!	239	634.5	385.5	376	329.5	325.5	381	#REF!	#REF!	#REF!	#REF!	#REF!	#REF!	#REF!	#REF!
NT-3	#REF!	#REF!	#REF!	#REF!	#REF!	#REF!	#REF!	#REF!	#REF!	252.5	389.5	346	391.5	384	348.5	377.5	#REF!	#REF!	#REF!	#REF!	#REF!	#REF!	#REF!	#REF!
NT-4	#REF!	#REF!	#REF!	#REF!	#REF!	#REF!	#REF!	#REF!	#REF!	285	489	415.5	494	517.5	465.5	478	#REF!	#REF!	#REF!	#REF!	#REF!	#REF!	#REF!	#REF!
Osteopontin	#REF!	#REF!	#REF!	#REF!	#REF!	#REF!	#REF!	#REF!	#REF!	631.5	2221.5	1108.5	1357	959.5	1350	1016.5	#REF!	#REF!	#REF!	#REF!	#REF!	#REF!	#REF!	#REF!
Osteoprotegerin	#REF!	#REF!	#REF!	#REF!	#REF!	#REF!	#REF!	#REF!	#REF!	126	238	175.5	252.5	186.5	156	239	#REF!	#REF!	#REF!	#REF!	#REF!	#REF!	#REF!	#REF!
PARC	#REF!	#REF!	#REF!	#REF!	#REF!	#REF!	#REF!	#REF!	#REF!	522	899	735	749	846	704.5	764	#REF!	#REF!	#REF!	#REF!	#REF!	#REF!	#REF!	#REF!
PIGF	#REF!	#REF!	#REF!	#REF!	#REF!	#REF!	#REF!	#REF!	#REF!	920.5	1478	1261	1354.5	1393.5	1154	1304	#REF!	#REF!	#REF!	#REF!	#REF!	#REF!	#REF!	#REF!
TGF- b 2	#REF!	#REF!	#REF!	#REF!	#REF!	#REF!	#REF!	#REF!	#REF!	3752.5	5853	5135	5354	5697	4569	4628	#REF!	#REF!	#REF!	#REF!	#REF!	#REF!	#REF!	#REF!
TGF- b 3	#REF!	#REF!	#REF!	#REF!	#REF!	#REF!	#REF!	#REF!	#REF!	148	246.5	207.5	241.5	235	191.5	216.5	#REF!	#REF!	#REF!	#REF!	#REF!	#REF!	#REF!	#REF!
TIMP-1	#REF!	#REF!	#REF!	#REF!	#REF!	#REF!	#REF!	#REF!	#REF!	5681	22367.5	16879	15472	11754.5	12531	11134.5	#REF!	#REF!	#REF!	#REF!	#REF!	#REF!	#REF!	#REF!
TIMP-2	#REF!	#REF!	#REF!	#REF!	#REF!	#REF!	#REF!	#REF!	#REF!	21650	11018	19880.5	29921.5	36036	10134.5	19599	#REF!	#REF!	#REF!	#REF!	#REF!	#REF!	#REF!	#REF!
#REF!	#REF!	#REF!	#REF!	#REF!	#REF!	#REF!	#REF!	#REF!	#REF!	#REF!	#REF!	#REF!	#REF!	#REF!	#REF!	#REF!	#REF!	#REF!	#REF!	#REF!	#REF!	#REF!	#REF!	#REF!

## Sheet: Pos Normalization 1
RayBio® Human Cytokine Antibody Array G5
Positive Control Normalization with Background
	HSC	MI	MI+HSC	M2	M2+HSC	R8	R8+HSC
POS	47093.3	47093.3	47093.3	47093.3	47093.3	47093.3	47093.3
Neg	89.3971	102.552	93.0087	103.688	97.5158	119.266	107.897
ENA-78	277.439	1321.28	450.869	465.802	423.747	441.846	384.17
GCSF	396.75	1209.99	607.337	723.036	663.853	841.02	761.14
GM-CSF	441.277	1415.3	783.977	850.66	764.021	922.583	858.854
GRO	2087.65	2124.72	34375.6	2697.98	1535.9	1654.49	1560.34
GRO-a	320.825	1303.49	575.716	595.412	608.369	691.397	643.369
I-309	138.72	516.316	240.427	242.336	225.867	298.165	242.228
IL-1a	418.442	1323.31	716.919	790.076	796.919	850.743	877.369
IL-1 b	285.431	21364.6	1110.54	418.626	457.136	683.295	533.313
IL-2	466.966	1291.3	786.703	895.353	827.853	933.386	817.712
IL-3	313.975	616.428	517.381	649.54	643.231	662.229	608.912
IL-4	203.227	292.715	328.747	274.615	325.053	276.559	370.285
IL-5	440.706	1556.57	766.531	913.23	821.961	770.26	799.197
IL-6	411.021	1429.52	674.94	810.436	717.374	834.538	703.026
IL-7	508.068	1665.32	796.516	975.8	901.996	950.671	920.568
IL-8	617.674	1673.96	944.807	1042.84	999.708	1154.31	1039.37
IL-10	476.1	1446.8	764.896	855.129	773.841	990.643	858.34
IL-12 p70	315.687	563.577	503.752	442.462	569.578	577.425	547.713
IL-13	542.891	1806.09	943.717	1080.08	1013.95	1077.07	924.168
IL-15	361.927	1219.14	544.641	630.67	624.572	698.419	657.769
IFN- g	287.715	985.879	467.224	518.44	514.094	621.177	574.97
MCP-1	534.899	2286.83	834.134	1848.81	812.631	1189.42	780.683
MCP-2	296.849	753.13	459.592	1082.07	518.513	463.452	517.884
MCP-3	160.983	885.258	418.158	331.226	262.693	263.595	285.428
MCSF	1815.34	3515.12	3484.83	2941.8	3423.85	2998.94	3295.02
MDC	160.983	397.909	282.406	1234.03	1472.07	288.442	275.656
MIG	357.931	1339.58	547.367	695.227	572.034	690.857	690.683
MIP-1b	634.229	42009.1	39313.3	41282.6	44796.4	41399.6	40167.6
MIP-1d	323.108	396.892	575.171	360.028	804.775	420.24	526.113
RANTES	553.166	66607.8	71457.5	65088.1	57747.9	70798	67407.2
SCF	190.668	317.107	256.237	283.553	311.304	305.727	306.513
SDF-1	396.179	737.376	534.282	663.942	781.697	677.893	643.369
TARC	280.865	426.367	327.111	1628.32	559.267	473.175	449.999
TGF-b1	427.576	1599.26	681.482	774.681	842.092	875.05	864.511
TNF-a	568.009	2040.87	909.915	904.291	834.236	957.153	788.912
TNF-b	504.072	1673.45	797.607	825.333	762.548	937.167	793.54
EGF	226.633	429.416	402.347	282.56	466.956	366.224	406.799
IGF-I	137.007	205.815	200.628	197.643	199.843	194.996	288.513
Angiogenin	16377.5	2942.39	11552.5	7200.56	13613.4	2631.63	10477.5
Oncostatin M	679.327	1089.04	1003.14	971.828	1183.35	911.78	1042.97
Thrombopoietin	316.258	457.875	467.224	394.789	500.836	378.648	481.884
VEGF	1655.5	1779.16	2430.98	860.095	2111.37	775.121	2047.88
PDGF-BB	683.894	561.036	1286.09	401.245	1204.46	382.429	1245.08
Leptin	751.256	1307.05	1241.93	1161.53	1264.86	1165.11	1281.6
BDNF	266.022	427.892	342.377	378.402	387.412	361.903	390.342
BLC	219.782	429.924	315.663	1929.25	2462.94	1424.39	1150.45
Ck b 8-1	249.467	417.728	303.669	365.491	400.669	353.801	388.799
Eotaxin	381.907	626.084	559.906	518.44	573.507	533.672	573.427
Eotaxin-2	427.005	829.866	1008.05	5265.85	1814.3	810.231	1247.65
Eotaxin-3	424.722	670.804	635.687	546.25	705.59	523.949	689.655
FGF-4	316.829	445.678	311.301	418.626	275.46	372.706	409.37
FGF-6	328.246	567.134	404.528	475.734	606.896	407.816	465.941
FGF-7	392.183	530.037	417.067	452.891	506.728	427.802	517.884
FGF-9	309.408	454.317	462.863	425.578	555.339	325.713	503.998
Flt-3 Ligand	362.498	558.495	511.929	449.911	504.764	483.978	479.313
Fractalkine	135.295	316.091	334.199	300.934	215.065	311.129	279.771
GCP-2	318.541	459.907	385.446	242.336	357.46	370.006	353.827
GDNF	848.302	1204.4	1204.32	1066.68	1334.58	1123.52	1172.57
HGF	542.891	901.52	1087.65	1583.13	931.457	831.837	817.712
IGFBP-1	730.704	819.702	802.514	843.707	949.625	707.062	793.54
IGFBP-2	534.328	518.857	429.606	566.61	474.321	467.233	465.427
IGFBP-3	645.075	917.274	883.201	845.694	921.146	771.34	808.455
IGFBP-4	254.605	458.891	326.566	303.913	365.316	343.538	376.97
IL-16	234.625	285.6	354.371	257.73	326.035	258.734	364.113
IP-10	770.094	1085.48	1059.3	1001.62	1103.8	836.159	1271.82
LIF	817.476	1198.81	1114.36	1121.8	1176.47	1050.6	1098
LIGHT	438.994	590.511	585.53	498.577	633.41	468.314	663.426
MCP-4	404.171	570.184	459.046	414.653	512.13	453.189	531.77
MIF	3899.56	2073.39	3027.42	884.924	2727.1	1286.65	1459.02
MIP-3 a	1099.48	63474.3	23626.2	3250.18	3353.15	6076.19	4141.02
NAP-2	272.872	644.887	420.338	373.436	323.579	351.64	391.884
NT-3	288.286	395.876	377.269	388.83	377.1	376.487	388.284
NT-4	325.392	497.005	453.049	490.631	508.201	502.883	491.656
Osteopontin	721	2257.87	1208.68	1347.75	942.259	1458.42	1045.54
Osteoprotegerin	143.857	241.896	191.36	250.778	183.149	168.528	245.828
PARC	595.981	913.717	801.423	743.893	830.799	761.077	785.826
PIGF	1050.96	1502.19	1374.96	1345.26	1368.46	1246.68	1341.25
TGF- b 2	4284.33	5948.81	5599.06	5317.49	5594.63	4935.93	4760.21
TGF- b 3	168.975	250.535	226.252	239.853	230.777	206.879	222.685
TIMP-1	6486.14	22733.7	18404.4	15366.5	11543.3	13537.3	11452.6
TIMP-2	24718.4	11198.4	21677.1	29717.5	35388.5	10948.4	20158.9

## Sheet: Chart 1
RayBio® Human Cytokine Antibody Array G5
Pos Normalization with Background
POS						Neg						ENA-78
GCSF						GM-CSF						GRO
GRO-a						I-309						IL-1a
IL-1 b						IL-2						IL-6
IL-3						IL-4						IL-5
IL-7						IL-8						IL-10
IL-12 p70						IL-13						IL-15
IFN- g						MCP-1						MCP-2
MCP-3						MCSF						MDC
MIG						SCF						SDF-1
MIP-1b						MIP-1d						RANTES
TARC						TGF-b1						TNF-a
TNF-b						EGF						IGF-I
Angiogenin						Oncostatin M						Thrombopoietin
VEGF						PDGF-BB						Leptin
BDNF						BLC						Ck b 8-1
Eotaxin						Eotaxin-2						Eotaxin-3
FGF-4						FGF-6						FGF-7
FGF-9						Flt-3 Ligand						Fractalkine
GCP-2						GDNF						HGF
IGFBP-1						IGFBP-2						IP-10
IGFBP-3						IGFBP-4						IL-16
LIF						LIGHT						MCP-4
MIF						MIP-3 a						NAP-2
NT-3						NT-4						Osteopontin
Osteoprotegerin						PARC						PIGF
TGF- b 2						TGF- b 3						TIMP-1
TIMP-2

[truncated: 6 more sheets: Sorting 2, Average 2, Average w-o bkg, Average-out-back, Pos Normalization 2, Chart 2]
